# Supplementary material for: Rapid Detection of Panton–Valentine Leukocidin Production in Clinical Isolates of Staphylococcus aureus from Saxony and Brandenburg and Their Molecular Characterisation
Source: Pathogens. 2025 Mar 1;14(3):238. doi: 10.3390/pathogens14030238 (PMC11945114; doi:10.3390/pathogens14030238)
Supplement: Supplementary file 1 [file pathogens-14-00238-s001.zip]

Archive with 1 entries (1 files):
- pathogens-3475444-supplementary.xlsb
